# Supplementary material for: PREAL: prediction of allergenic protein by maximum Relevance Minimum Redundancy (mRMR) feature selection
Source: BMC Syst Biol. 2013 Dec 9;7(Suppl 5):S9. doi: 10.1186/1752-0509-7-S5-S9 (PMC4029432; doi:10.1186/1752-0509-7-S5-S9)
Supplement: Additional file 1 — The 128 features for allergen protein identification. [file 1752-0509-7-S5-S9-S1.xls]

## Sheet: Sheet1
Property type	Category	Index of vector components
AAC		V1-V20
Hydrophobicity	C (composition)	V21-V23
	T (transition)	V24-V26
	D (distribution)	V27-V41
Polarizability	C (composition)	V42-V44
	T (transition)	V45-V47
	D (distribution)	V48-V62
NVV	C (composition)	V63-V65
	T (transition)	V66-V68
	D (distribution)	V69-V93
Polarity	C (composition)	V94-V96
	T (transition)	V97-V99
	D (distribution)	V100-V114
MW		V115
SL		V116-V127
Length		V128
