# Supplementary material for: PREAL: prediction of allergenic protein by maximum Relevance Minimum Redundancy (mRMR) feature selection
Source: BMC Syst Biol. 2013 Dec 9;7(Suppl 5):S9. doi: 10.1186/1752-0509-7-S5-S9 (PMC4029432; doi:10.1186/1752-0509-7-S5-S9)
Supplement: Additional file 2 — The statistical data of subcellular locations for soybean and wheat. There are 22 subcellular locations (SL) for eukaryotic proteins. Only SL terms located by 3 more allergens were calculated. [file 1752-0509-7-S5-S9-S2.xls]

## Sheet: Sheet1
		Axon or dendrite	Biological membrane	Cell periphery	Cytoplasm	Cytoplasmic vesicle	Endoplasmic reticulum	Endosome	Extracellular +cell surface	Flagellum +cilium	Golgi apparatus	Lipid particle	Microtubule cytoskeleton	Mitochondrion	Nuclear periphery	Nucleolus	Nucleus	Peroxisome	Plastid	Protoplasm	Site of polarized growth	Vacuole	Virion provirus
Glycine max	prontein number	18	964	253	1229	162	361	305	457	0	166	3	127	554	92	81	1118	138	915	28	5	269	0
	allergen number	0	3	1	2	0	8	0	6	0	0	0	0	1	0	0	0	0	0	0	0	12	0
	p-value(x>k)		0.656931				2.27674e-05		0.00385884													5.63837e-11
	p-value(x=k)		0.177387				0.00014001		0.0118722													8.95376e-10
Triticum aestivum	protein number	7	355	109	433	49	136	79	187	0	42	0	48	202	38	20	421	38	382	16	1	111	0
	allergen number	0	1	0	3	0	2	0	7	0	0	0	0	2	1	0	3	0	1	0	0	4	0
	p-value(x>k)				0.560555				0.000136996								0.536531					0.00254259
	p-value(x=k)				0.21096				0.000773611								0.216981					0.0131739
